# Supplementary material for: The Impact of Adverse Childhood Experiences on Asthma Severity in US Adults
Source: Med Sci (Basel). 2024 Nov 11;12(4):63. doi: 10.3390/medsci12040063 (PMC11587021; doi:10.3390/medsci12040063)
Supplement: Supplementary file 1 [file medsci-12-00063-s001.zip]

Archive with 1 entries (1 files):
- medsci-3230166-supplementary.pdf
